# Supplementary material for: Impact of birth tourism on health care systems in Calgary, Alberta
Source: BMC Health Serv Res. 2022 Jan 28;22:120. doi: 10.1186/s12913-022-07522-4 (PMC8798307; doi:10.1186/s12913-022-07522-4)
Supplement: Supplementary file 1 — Additional file 1. [file 12913_2022_7522_MOESM1_ESM.xlsx]

## Sheet: Questionnaire - No AHC Patient
		QUESTIONNAIRE FOR NO AHC PATIENTS	EDC: ______________________________
			Date: ____________________
		NAME: _________________________
		DOB: ________________
		ADDRESS: _________________________________________	INTERNATIONAL ADDRESS:
		________________________________________	__________________________________________________
		________________________________________	__________________________________________________
		PHONE: ____________________________________________	__________________________________________________
		EMAIL: ________________________________________________
	1	Why have you chosen to deliver your baby in Canada?
	2	Why have you chosen to deliver your baby in Calgary?
	3	Are you a Canadian citizen?
	4	What country are you a citizen of?
	5	When did you come to Canada?	What PORT OF ENTRY did you or plan to arrive in to Canada?
		If recent, what is the purpose of the visit?
		Is it to have a baby in Canada?
	6	Have you ever worked in Canada? Please povide details.
		Have you ever been a student in Canada? Please provide details.
	7	Did you ever in the past have a valid health care card for a Canadian province?
		If yes, which province?
		When did your health card expire?
	8	What status did you originally come to Canada under?
		What kind of Visa did you come to Canada with?
		Worker’s visa (work permit)? Tourist Visa? Other?
	9	Is your Visa currently valid?
		If it has expired, when did it expire?
	10	Is the baby’s father a Canadian Citizen?
	11	Have you applied for Permanent Residency?
	12	When did you apply for Permanent Residency?
	13	Are you Immigrating to Canada?
		What is your Immigration number? (AA 11111 1111 (2 letters 9 numbers))
	14	Are you a Refugee to Canada?
		What is your Refugee number? (AA 1111 1111 (2 letters 8 numbers))
	15	If you are a Refugee, what is your Interim Federal Heatlh Number?
		What is your UCI number? (1111 1111 (8 numbers))
	16	Have you ever had a previous c-section?
		(if yes- then patient must see OB specialist for prenatal care)
	17	Have you already seen an OB provider or OB specialist for prenatal care in Canada? (if yes-then patient should continue to follow with that doctor)	G ___ P ___ A ___
